# Supplementary material for: Community Health Empowerment Through Clinical Pharmacy: A Single-Arm, Post-Intervention-Only Pilot Implementation Evaluation
Source: Pharmacy (Basel). 2025 Oct 1;13(5):141. doi: 10.3390/pharmacy13050141 (PMC12567540; doi:10.3390/pharmacy13050141)
Supplement: Supplementary file 1 [file pharmacy-13-00141-s001.zip]

Archive with 1 entries (1 files):
- pharmacy-3798375-supplementary.pdf
